# Supplementary material for: Biophysical Modeling of Dopaminergic Denervation Landscapes in the Striatum Reveals New Therapeutic Strategy
Source: eNeuro. 2022 Mar 2;9(2):ENEURO.0458-21.2022. doi: 10.1523/ENEURO.0458-21.2022 (PMC8896595; doi:10.1523/ENEURO.0458-21.2022)
Supplement: Extended Data 1 — Extended Data Equations. Mathematical models and algorithms. Folder containing a detailed description of all mathematical derivations and formulations, biophysical models, and algorithms employed for the study. Download Extended Data 1, ZIP file. [file enu-eN-NWR-0458-21-s02.zip]

Archive with 14 entries (13 files):
- Extended Data Equations/
- __MACOSX/._Extended Data Equations
- Extended Data Equations/Extended Data Equations.pdf
- __MACOSX/Extended Data Equations/._Extended Data Equations.pdf
- Extended Data Equations/.DS_Store
- __MACOSX/Extended Data Equations/._.DS_Store
- Extended Data Equations/Extended Data Equations.synctex.gz
- __MACOSX/Extended Data Equations/._Extended Data Equations.synctex.gz
- Extended Data Equations/Extended Data Equations.tex
- __MACOSX/Extended Data Equations/._Extended Data Equations.tex
- Extended Data Equations/Extended Data Equations.aux
- __MACOSX/Extended Data Equations/._Extended Data Equations.aux
- Extended Data Equations/Extended Data Equations.log
- __MACOSX/Extended Data Equations/._Extended Data Equations.log
