# Supplementary material for: Biophysical Modeling of Dopaminergic Denervation Landscapes in the Striatum Reveals New Therapeutic Strategy
Source: eNeuro. 2022 Mar 2;9(2):ENEURO.0458-21.2022. doi: 10.1523/ENEURO.0458-21.2022 (PMC8896595; doi:10.1523/ENEURO.0458-21.2022)
Supplement: Extended Data 1 — Extended Data Equations. Mathematical models and algorithms. Folder containing a detailed description of all mathematical derivations and formulations, biophysical models, and algorithms employed for the study. Download Extended Data 1, ZIP file. [file enu-eN-NWR-0458-21-s02.zip › Extended Data Equations/Extended Data Equations.aux]

\relax 
\bbl@cs{beforestart}
\catcode `"\active 
\providecommand \oddpage@label [2]{}
\babel@aux{english}{}
\newlabel{eq: Vm average}{{17}{6}}
