# Supplementary material for: Biophysical Modeling of Dopaminergic Denervation Landscapes in the Striatum Reveals New Therapeutic Strategy
Source: eNeuro. 2022 Mar 2;9(2):ENEURO.0458-21.2022. doi: 10.1523/ENEURO.0458-21.2022 (PMC8896595; doi:10.1523/ENEURO.0458-21.2022)
Supplement: Extended Data 1 — Extended Data Equations. Mathematical models and algorithms. Folder containing a detailed description of all mathematical derivations and formulations, biophysical models, and algorithms employed for the study. Download Extended Data 1, ZIP file. [file enu-eN-NWR-0458-21-s02.zip › Extended Data Equations/Extended Data Equations.log]

This is pdfTeX, Version 3.14159265-2.6-1.40.21 (TeX Live 2020) (preloaded format=pdflatex 2020.6.4)  18 JAN 2022 16:56
entering extended mode
 restricted \write18 enabled.
 %&-line parsing enabled.
**"Extended Data Equations.tex"
(./Extended Data Equations.tex
LaTeX2e <2020-02-02> patch level 5
L3 programming layer <2020-03-06>
(/usr/local/texlive/2020/texmf-dist/tex/latex/base/article.cls
Document Class: article 2019/12/20 v1.4l Standard LaTeX document class
(/usr/local/texlive/2020/texmf-dist/tex/latex/base/size10.clo
File: size10.clo 2019/12/20 v1.4l Standard LaTeX file (size option)
)
\c@part=\count167
\c@section=\count168
\c@subsection=\count169
\c@subsubsection=\count170
\c@paragraph=\count171
\c@subparagraph=\count172
\c@figure=\count173
\c@table=\count174
\abovecaptionskip=\skip47
\belowcaptionskip=\skip48
\bibindent=\dimen134
)
(/usr/local/texlive/2020/texmf-dist/tex/latex/geometry/geometry.sty
Package: geometry 2020/01/02 v5.9 Page Geometry

(/usr/local/texlive/2020/texmf-dist/tex/latex/graphics/keyval.sty
Package: keyval 2014/10/28 v1.15 key=value parser (DPC)
\KV@toks@=\toks15
)
(/usr/local/texlive/2020/texmf-dist/tex/generic/iftex/ifvtex.sty
Package: ifvtex 2019/10/25 v1.7 ifvtex legacy package. Use iftex instead.

(/usr/local/texlive/2020/texmf-dist/tex/generic/iftex/iftex.sty
Package: iftex 2020/03/06 v1.0d TeX engine tests
))
\Gm@cnth=\count175
\Gm@cntv=\count176
\c@Gm@tempcnt=\count177
\Gm@bindingoffset=\dimen135
\Gm@wd@mp=\dimen136
\Gm@odd@mp=\dimen137
\Gm@even@mp=\dimen138
\Gm@layoutwidth=\dimen139
\Gm@layoutheight=\dimen140
\Gm@layouthoffset=\dimen141
\Gm@layoutvoffset=\dimen142
\Gm@dimlist=\toks16
)
(/usr/local/texlive/2020/texmf-dist/tex/latex/tools/enumerate.sty
Package: enumerate 2015/07/23 v3.00 enumerate extensions (DPC)
\@enLab=\toks17
)
(/usr/local/texlive/2020/texmf-dist/tex/latex/base/inputenc.sty
Package: inputenc 2018/08/11 v1.3c Input encoding file
\inpenc@prehook=\toks18
\inpenc@posthook=\toks19
)
(/usr/local/texlive/2020/texmf-dist/tex/generic/babel/babel.sty
Package: babel 2020/03/22 3.42 The Babel package

(/usr/local/texlive/2020/texmf-dist/tex/generic/babel/switch.def
File: switch.def 2020/03/22 3.42 Babel switching mechanism
)
(/usr/local/texlive/2020/texmf-dist/tex/generic/babel-danish/danish.ldf
Language: danish 2009/09/19 v1.3r Danish support from the babel system

(/usr/local/texlive/2020/texmf-dist/tex/generic/babel/babel.def
File: babel.def 2020/03/22 3.42 Babel common definitions
\babel@savecnt=\count178
\U@D=\dimen143

(/usr/local/texlive/2020/texmf-dist/tex/generic/babel/txtbabel.def)
\bbl@readstream=\read2
\bbl@dirlevel=\count179
)
Package babel Info: Making " an active character on input line 82.
)
(/usr/local/texlive/2020/texmf-dist/tex/generic/babel-english/english.ldf
Language: english 2017/06/06 v3.3r English support from the babel system
Package babel Info: \l@canadian = using hyphenrules for english
(babel)             (\language0) on input line 102.
Package babel Info: \l@australian = using hyphenrules for ukenglish
(babel)             (\language21) on input line 105.
Package babel Info: \l@newzealand = using hyphenrules for ukenglish
(babel)             (\language21) on input line 108.
))
(/usr/local/texlive/2020/texmf-dist/tex/latex/base/fontenc.sty
Package: fontenc 2020/02/11 v2.0o Standard LaTeX package
)
(/usr/local/texlive/2020/texmf-dist/tex/latex/graphics/graphicx.sty
Package: graphicx 2019/11/30 v1.2a Enhanced LaTeX Graphics (DPC,SPQR)

(/usr/local/texlive/2020/texmf-dist/tex/latex/graphics/graphics.sty
Package: graphics 2019/11/30 v1.4a Standard LaTeX Graphics (DPC,SPQR)

(/usr/local/texlive/2020/texmf-dist/tex/latex/graphics/trig.sty
Package: trig 2016/01/03 v1.10 sin cos tan (DPC)
)
(/usr/local/texlive/2020/texmf-dist/tex/latex/graphics-cfg/graphics.cfg
File: graphics.cfg 2016/06/04 v1.11 sample graphics configuration
)
Package graphics Info: Driver file: pdftex.def on input line 105.

(/usr/local/texlive/2020/texmf-dist/tex/latex/graphics-def/pdftex.def
File: pdftex.def 2018/01/08 v1.0l Graphics/color driver for pdftex
))
\Gin@req@height=\dimen144
\Gin@req@width=\dimen145
)
(/usr/local/texlive/2020/texmf-dist/tex/latex/amsmath/amsmath.sty
Package: amsmath 2020/01/20 v2.17e AMS math features
\@mathmargin=\skip49

For additional information on amsmath, use the `?' option.
(/usr/local/texlive/2020/texmf-dist/tex/latex/amsmath/amstext.sty
Package: amstext 2000/06/29 v2.01 AMS text

(/usr/local/texlive/2020/texmf-dist/tex/latex/amsmath/amsgen.sty
File: amsgen.sty 1999/11/30 v2.0 generic functions
\@emptytoks=\toks20
\ex@=\dimen146
))
(/usr/local/texlive/2020/texmf-dist/tex/latex/amsmath/amsbsy.sty
Package: amsbsy 1999/11/29 v1.2d Bold Symbols
\pmbraise@=\dimen147
)
(/usr/local/texlive/2020/texmf-dist/tex/latex/amsmath/amsopn.sty
Package: amsopn 2016/03/08 v2.02 operator names
)
\inf@bad=\count180
LaTeX Info: Redefining \frac on input line 227.
\uproot@=\count181
\leftroot@=\count182
LaTeX Info: Redefining \overline on input line 389.
\classnum@=\count183
\DOTSCASE@=\count184
LaTeX Info: Redefining \ldots on input line 486.
LaTeX Info: Redefining \dots on input line 489.
LaTeX Info: Redefining \cdots on input line 610.
\Mathstrutbox@=\box45
\strutbox@=\box46
\big@size=\dimen148
LaTeX Font Info:    Redeclaring font encoding OML on input line 733.
LaTeX Font Info:    Redeclaring font encoding OMS on input line 734.
\macc@depth=\count185
\c@MaxMatrixCols=\count186
\dotsspace@=\muskip16
\c@parentequation=\count187
\dspbrk@lvl=\count188
\tag@help=\toks21
\row@=\count189
\column@=\count190
\maxfields@=\count191
\andhelp@=\toks22
\eqnshift@=\dimen149
\alignsep@=\dimen150
\tagshift@=\dimen151
\tagwidth@=\dimen152
\totwidth@=\dimen153
\lineht@=\dimen154
\@envbody=\toks23
\multlinegap=\skip50
\multlinetaggap=\skip51
\mathdisplay@stack=\toks24
LaTeX Info: Redefining \[ on input line 2859.
LaTeX Info: Redefining \] on input line 2860.
)
(/usr/local/texlive/2020/texmf-dist/tex/latex/amsfonts/amssymb.sty
Package: amssymb 2013/01/14 v3.01 AMS font symbols

(/usr/local/texlive/2020/texmf-dist/tex/latex/amsfonts/amsfonts.sty
Package: amsfonts 2013/01/14 v3.01 Basic AMSFonts support
\symAMSa=\mathgroup4
\symAMSb=\mathgroup5
LaTeX Font Info:    Redeclaring math symbol \hbar on input line 98.
LaTeX Font Info:    Overwriting math alphabet `\mathfrak' in version `bold'
(Font)                  U/euf/m/n --> U/euf/b/n on input line 106.
))
(/usr/local/texlive/2020/texmf-dist/tex/latex/url/url.sty
\Urlmuskip=\muskip17
Package: url 2013/09/16  ver 3.4  Verb mode for urls, etc.
)
(/usr/local/texlive/2020/texmf-dist/tex/latex/wasysym/wasysym.sty
Package: wasysym 2020/01/19 v2.4 Wasy-2 symbol support package
\symwasy=\mathgroup6
LaTeX Font Info:    Overwriting symbol font `wasy' in version `bold'
(Font)                  U/wasy/m/n --> U/wasy/b/n on input line 93.
)
(/usr/local/texlive/2020/texmf-dist/tex/latex/float/float.sty
Package: float 2001/11/08 v1.3d Float enhancements (AL)
\c@float@type=\count192
\float@exts=\toks25
\float@box=\box47
\@float@everytoks=\toks26
\@floatcapt=\box48
)
(/usr/local/texlive/2020/texmf-dist/tex/latex/caption/caption.sty
Package: caption 2020/01/03 v3.4h Customizing captions (AR)

(/usr/local/texlive/2020/texmf-dist/tex/latex/caption/caption3.sty
Package: caption3 2020/01/03 v1.8h caption3 kernel (AR)
Package caption3 Info: TeX engine: e-TeX on input line 61.
\captionmargin=\dimen155
\captionmargin@=\dimen156
\captionwidth=\dimen157
\caption@tempdima=\dimen158
\caption@indent=\dimen159
\caption@parindent=\dimen160
\caption@hangindent=\dimen161
Package caption Info: Standard document class detected.
)
\c@caption@flags=\count193
\c@continuedfloat=\count194
Package caption Info: float package is loaded.
)
(/usr/local/texlive/2020/texmf-dist/tex/latex/fancyhdr/fancyhdr.sty
Package: fancyhdr 2019/01/31 v3.10 Extensive control of page headers and footer
s
\f@nch@headwidth=\skip52
\f@nch@O@elh=\skip53
\f@nch@O@erh=\skip54
\f@nch@O@olh=\skip55
\f@nch@O@orh=\skip56
\f@nch@O@elf=\skip57
\f@nch@O@erf=\skip58
\f@nch@O@olf=\skip59
\f@nch@O@orf=\skip60
)
(/usr/local/texlive/2020/texmf-dist/tex/latex/setspace/setspace.sty
Package: setspace 2011/12/19 v6.7a set line spacing
)
(/usr/local/texlive/2020/texmf-dist/tex/latex/wrapfig/wrapfig.sty
\wrapoverhang=\dimen162
\WF@size=\dimen163
\c@WF@wrappedlines=\count195
\WF@box=\box49
\WF@everypar=\toks27
Package: wrapfig 2003/01/31  v 3.6
)
(/usr/local/texlive/2020/texmf-dist/tex/latex/subfigure/subfigure.sty
Package: subfigure 2002/03/15 v2.1.5 subfigure package
\subfigtopskip=\skip61
\subfigcapskip=\skip62
\subfigcaptopadj=\dimen164
\subfigbottomskip=\skip63
\subfigcapmargin=\dimen165
\subfiglabelskip=\skip64
\c@subfigure=\count196
\c@lofdepth=\count197
\c@subtable=\count198
\c@lotdepth=\count199

****************************************
* Local config file subfigure.cfg used *
****************************************
(/usr/local/texlive/2020/texmf-dist/tex/latex/subfigure/subfigure.cfg)
\subfig@top=\skip65
\subfig@bottom=\skip66
)
(/usr/local/texlive/2020/texmf-dist/tex/latex/mathtools/mathtools.sty
Package: mathtools 2020/03/24 v1.24 mathematical typesetting tools

(/usr/local/texlive/2020/texmf-dist/tex/latex/tools/calc.sty
Package: calc 2017/05/25 v4.3 Infix arithmetic (KKT,FJ)
\calc@Acount=\count266
\calc@Bcount=\count267
\calc@Adimen=\dimen166
\calc@Bdimen=\dimen167
\calc@Askip=\skip67
\calc@Bskip=\skip68
LaTeX Info: Redefining \setlength on input line 80.
LaTeX Info: Redefining \addtolength on input line 81.
\calc@Ccount=\count268
\calc@Cskip=\skip69
)
(/usr/local/texlive/2020/texmf-dist/tex/latex/mathtools/mhsetup.sty
Package: mhsetup 2017/03/31 v1.3 programming setup (MH)
)
LaTeX Info: Thecontrolsequence`\('isalreadyrobust on input line 130.
LaTeX Info: Thecontrolsequence`\)'isalreadyrobust on input line 130.
LaTeX Info: Thecontrolsequence`\['isalreadyrobust on input line 130.
LaTeX Info: Thecontrolsequence`\]'isalreadyrobust on input line 130.
\g_MT_multlinerow_int=\count269
\l_MT_multwidth_dim=\dimen168
\origjot=\skip70
\l_MT_shortvdotswithinadjustabove_dim=\dimen169
\l_MT_shortvdotswithinadjustbelow_dim=\dimen170
\l_MT_above_intertext_sep=\dimen171
\l_MT_below_intertext_sep=\dimen172
\l_MT_above_shortintertext_sep=\dimen173
\l_MT_below_shortintertext_sep=\dimen174
\xmathstrut@box=\box50
\xmathstrut@dim=\dimen175
)
(/usr/local/texlive/2020/texmf-dist/tex/generic/ulem/ulem.sty
\UL@box=\box51
\UL@hyphenbox=\box52
\UL@skip=\skip71
\UL@hook=\toks28
\UL@height=\dimen176
\UL@pe=\count270
\UL@pixel=\dimen177
\ULC@box=\box53
Package: ulem 2019/11/18
\ULdepth=\dimen178
)
(/usr/local/texlive/2020/texmf-dist/tex/latex/braket/braket.sty)
(/usr/local/texlive/2020/texmf-dist/tex/latex/titling/titling.sty
Package: titling 2009/09/04 v2.1d maketitle typesetting
\thanksmarkwidth=\skip72
\thanksmargin=\skip73
\droptitle=\skip74
)
(/usr/local/texlive/2020/texmf-dist/tex/latex/todonotes/todonotes.sty
Package: todonotes 2019/01/24 v1.1.2 Todonotes source and documentation.
Package: todonotes 2018/11/22

(/usr/local/texlive/2020/texmf-dist/tex/latex/base/ifthen.sty
Package: ifthen 2014/09/29 v1.1c Standard LaTeX ifthen package (DPC)
)
(/usr/local/texlive/2020/texmf-dist/tex/latex/xkeyval/xkeyval.sty
Package: xkeyval 2014/12/03 v2.7a package option processing (HA)

(/usr/local/texlive/2020/texmf-dist/tex/generic/xkeyval/xkeyval.tex
(/usr/local/texlive/2020/texmf-dist/tex/generic/xkeyval/xkvutils.tex
\XKV@toks=\toks29
\XKV@tempa@toks=\toks30
)
\XKV@depth=\count271
File: xkeyval.tex 2014/12/03 v2.7a key=value parser (HA)
))
(/usr/local/texlive/2020/texmf-dist/tex/latex/xcolor/xcolor.sty
Package: xcolor 2016/05/11 v2.12 LaTeX color extensions (UK)

(/usr/local/texlive/2020/texmf-dist/tex/latex/graphics-cfg/color.cfg
File: color.cfg 2016/01/02 v1.6 sample color configuration
)
Package xcolor Info: Driver file: pdftex.def on input line 225.
Package xcolor Info: Model `cmy' substituted by `cmy0' on input line 1348.
Package xcolor Info: Model `hsb' substituted by `rgb' on input line 1352.
Package xcolor Info: Model `RGB' extended on input line 1364.
Package xcolor Info: Model `HTML' substituted by `rgb' on input line 1366.
Package xcolor Info: Model `Hsb' substituted by `hsb' on input line 1367.
Package xcolor Info: Model `tHsb' substituted by `hsb' on input line 1368.
Package xcolor Info: Model `HSB' substituted by `hsb' on input line 1369.
Package xcolor Info: Model `Gray' substituted by `gray' on input line 1370.
Package xcolor Info: Model `wave' substituted by `hsb' on input line 1371.
)
(/usr/local/texlive/2020/texmf-dist/tex/latex/pgf/frontendlayer/tikz.sty
(/usr/local/texlive/2020/texmf-dist/tex/latex/pgf/basiclayer/pgf.sty
(/usr/local/texlive/2020/texmf-dist/tex/latex/pgf/utilities/pgfrcs.sty
(/usr/local/texlive/2020/texmf-dist/tex/generic/pgf/utilities/pgfutil-common.te
x
\pgfutil@everybye=\toks31
\pgfutil@tempdima=\dimen179
\pgfutil@tempdimb=\dimen180

(/usr/local/texlive/2020/texmf-dist/tex/generic/pgf/utilities/pgfutil-common-li
sts.tex))
(/usr/local/texlive/2020/texmf-dist/tex/generic/pgf/utilities/pgfutil-latex.def
\pgfutil@abb=\box54
(/usr/local/texlive/2020/texmf-dist/tex/latex/ms/everyshi.sty
Package: everyshi 2001/05/15 v3.00 EveryShipout Package (MS)
))
(/usr/local/texlive/2020/texmf-dist/tex/generic/pgf/utilities/pgfrcs.code.tex
(/usr/local/texlive/2020/texmf-dist/tex/generic/pgf/pgf.revision.tex)
Package: pgfrcs 2020/01/08 v3.1.5b (3.1.5b)
))
Package: pgf 2020/01/08 v3.1.5b (3.1.5b)

(/usr/local/texlive/2020/texmf-dist/tex/latex/pgf/basiclayer/pgfcore.sty
(/usr/local/texlive/2020/texmf-dist/tex/latex/pgf/systemlayer/pgfsys.sty
(/usr/local/texlive/2020/texmf-dist/tex/generic/pgf/systemlayer/pgfsys.code.tex
Package: pgfsys 2020/01/08 v3.1.5b (3.1.5b)
(/usr/local/texlive/2020/texmf-dist/tex/generic/pgf/utilities/pgfkeys.code.tex
\pgfkeys@pathtoks=\toks32
\pgfkeys@temptoks=\toks33

(/usr/local/texlive/2020/texmf-dist/tex/generic/pgf/utilities/pgfkeysfiltered.c
ode.tex
\pgfkeys@tmptoks=\toks34
))
\pgf@x=\dimen181
\pgf@y=\dimen182
\pgf@xa=\dimen183
\pgf@ya=\dimen184
\pgf@xb=\dimen185
\pgf@yb=\dimen186
\pgf@xc=\dimen187
\pgf@yc=\dimen188
\pgf@xd=\dimen189
\pgf@yd=\dimen190
\w@pgf@writea=\write3
\r@pgf@reada=\read3
\c@pgf@counta=\count272
\c@pgf@countb=\count273
\c@pgf@countc=\count274
\c@pgf@countd=\count275
\t@pgf@toka=\toks35
\t@pgf@tokb=\toks36
\t@pgf@tokc=\toks37
\pgf@sys@id@count=\count276

(/usr/local/texlive/2020/texmf-dist/tex/generic/pgf/systemlayer/pgf.cfg
File: pgf.cfg 2020/01/08 v3.1.5b (3.1.5b)
)
Driver file for pgf: pgfsys-pdftex.def

(/usr/local/texlive/2020/texmf-dist/tex/generic/pgf/systemlayer/pgfsys-pdftex.d
ef
File: pgfsys-pdftex.def 2020/01/08 v3.1.5b (3.1.5b)

(/usr/local/texlive/2020/texmf-dist/tex/generic/pgf/systemlayer/pgfsys-common-p
df.def
File: pgfsys-common-pdf.def 2020/01/08 v3.1.5b (3.1.5b)
)))
(/usr/local/texlive/2020/texmf-dist/tex/generic/pgf/systemlayer/pgfsyssoftpath.
code.tex
File: pgfsyssoftpath.code.tex 2020/01/08 v3.1.5b (3.1.5b)
\pgfsyssoftpath@smallbuffer@items=\count277
\pgfsyssoftpath@bigbuffer@items=\count278
)
(/usr/local/texlive/2020/texmf-dist/tex/generic/pgf/systemlayer/pgfsysprotocol.
code.tex
File: pgfsysprotocol.code.tex 2020/01/08 v3.1.5b (3.1.5b)
))
(/usr/local/texlive/2020/texmf-dist/tex/generic/pgf/basiclayer/pgfcore.code.tex
Package: pgfcore 2020/01/08 v3.1.5b (3.1.5b)
(/usr/local/texlive/2020/texmf-dist/tex/generic/pgf/math/pgfmath.code.tex
(/usr/local/texlive/2020/texmf-dist/tex/generic/pgf/math/pgfmathcalc.code.tex
(/usr/local/texlive/2020/texmf-dist/tex/generic/pgf/math/pgfmathutil.code.tex)
(/usr/local/texlive/2020/texmf-dist/tex/generic/pgf/math/pgfmathparser.code.tex
\pgfmath@dimen=\dimen191
\pgfmath@count=\count279
\pgfmath@box=\box55
\pgfmath@toks=\toks38
\pgfmath@stack@operand=\toks39
\pgfmath@stack@operation=\toks40
)
(/usr/local/texlive/2020/texmf-dist/tex/generic/pgf/math/pgfmathfunctions.code.
tex
(/usr/local/texlive/2020/texmf-dist/tex/generic/pgf/math/pgfmathfunctions.basic
.code.tex)
(/usr/local/texlive/2020/texmf-dist/tex/generic/pgf/math/pgfmathfunctions.trigo
nometric.code.tex)
(/usr/local/texlive/2020/texmf-dist/tex/generic/pgf/math/pgfmathfunctions.rando
m.code.tex)
(/usr/local/texlive/2020/texmf-dist/tex/generic/pgf/math/pgfmathfunctions.compa
rison.code.tex)
(/usr/local/texlive/2020/texmf-dist/tex/generic/pgf/math/pgfmathfunctions.base.
code.tex)
(/usr/local/texlive/2020/texmf-dist/tex/generic/pgf/math/pgfmathfunctions.round
.code.tex)
(/usr/local/texlive/2020/texmf-dist/tex/generic/pgf/math/pgfmathfunctions.misc.
code.tex)
(/usr/local/texlive/2020/texmf-dist/tex/generic/pgf/math/pgfmathfunctions.integ
erarithmetics.code.tex)))
(/usr/local/texlive/2020/texmf-dist/tex/generic/pgf/math/pgfmathfloat.code.tex
\c@pgfmathroundto@lastzeros=\count280
)) (/usr/local/texlive/2020/texmf-dist/tex/generic/pgf/math/pgfint.code.tex)
(/usr/local/texlive/2020/texmf-dist/tex/generic/pgf/basiclayer/pgfcorepoints.co
de.tex
File: pgfcorepoints.code.tex 2020/01/08 v3.1.5b (3.1.5b)
\pgf@picminx=\dimen192
\pgf@picmaxx=\dimen193
\pgf@picminy=\dimen194
\pgf@picmaxy=\dimen195
\pgf@pathminx=\dimen196
\pgf@pathmaxx=\dimen197
\pgf@pathminy=\dimen198
\pgf@pathmaxy=\dimen199
\pgf@xx=\dimen256
\pgf@xy=\dimen257
\pgf@yx=\dimen258
\pgf@yy=\dimen259
\pgf@zx=\dimen260
\pgf@zy=\dimen261
)
(/usr/local/texlive/2020/texmf-dist/tex/generic/pgf/basiclayer/pgfcorepathconst
ruct.code.tex
File: pgfcorepathconstruct.code.tex 2020/01/08 v3.1.5b (3.1.5b)
\pgf@path@lastx=\dimen262
\pgf@path@lasty=\dimen263
)
(/usr/local/texlive/2020/texmf-dist/tex/generic/pgf/basiclayer/pgfcorepathusage
.code.tex
File: pgfcorepathusage.code.tex 2020/01/08 v3.1.5b (3.1.5b)
\pgf@shorten@end@additional=\dimen264
\pgf@shorten@start@additional=\dimen265
)
(/usr/local/texlive/2020/texmf-dist/tex/generic/pgf/basiclayer/pgfcorescopes.co
de.tex
File: pgfcorescopes.code.tex 2020/01/08 v3.1.5b (3.1.5b)
\pgfpic=\box56
\pgf@hbox=\box57
\pgf@layerbox@main=\box58
\pgf@picture@serial@count=\count281
)
(/usr/local/texlive/2020/texmf-dist/tex/generic/pgf/basiclayer/pgfcoregraphicst
ate.code.tex
File: pgfcoregraphicstate.code.tex 2020/01/08 v3.1.5b (3.1.5b)
\pgflinewidth=\dimen266
)
(/usr/local/texlive/2020/texmf-dist/tex/generic/pgf/basiclayer/pgfcoretransform
ations.code.tex
File: pgfcoretransformations.code.tex 2020/01/08 v3.1.5b (3.1.5b)
\pgf@pt@x=\dimen267
\pgf@pt@y=\dimen268
\pgf@pt@temp=\dimen269
)
(/usr/local/texlive/2020/texmf-dist/tex/generic/pgf/basiclayer/pgfcorequick.cod
e.tex
File: pgfcorequick.code.tex 2020/01/08 v3.1.5b (3.1.5b)
)
(/usr/local/texlive/2020/texmf-dist/tex/generic/pgf/basiclayer/pgfcoreobjects.c
ode.tex
File: pgfcoreobjects.code.tex 2020/01/08 v3.1.5b (3.1.5b)
)
(/usr/local/texlive/2020/texmf-dist/tex/generic/pgf/basiclayer/pgfcorepathproce
ssing.code.tex
File: pgfcorepathprocessing.code.tex 2020/01/08 v3.1.5b (3.1.5b)
)
(/usr/local/texlive/2020/texmf-dist/tex/generic/pgf/basiclayer/pgfcorearrows.co
de.tex
File: pgfcorearrows.code.tex 2020/01/08 v3.1.5b (3.1.5b)
\pgfarrowsep=\dimen270
)
(/usr/local/texlive/2020/texmf-dist/tex/generic/pgf/basiclayer/pgfcoreshade.cod
e.tex
File: pgfcoreshade.code.tex 2020/01/08 v3.1.5b (3.1.5b)
\pgf@max=\dimen271
\pgf@sys@shading@range@num=\count282
\pgf@shadingcount=\count283
)
(/usr/local/texlive/2020/texmf-dist/tex/generic/pgf/basiclayer/pgfcoreimage.cod
e.tex
File: pgfcoreimage.code.tex 2020/01/08 v3.1.5b (3.1.5b)

(/usr/local/texlive/2020/texmf-dist/tex/generic/pgf/basiclayer/pgfcoreexternal.
code.tex
File: pgfcoreexternal.code.tex 2020/01/08 v3.1.5b (3.1.5b)
\pgfexternal@startupbox=\box59
))
(/usr/local/texlive/2020/texmf-dist/tex/generic/pgf/basiclayer/pgfcorelayers.co
de.tex
File: pgfcorelayers.code.tex 2020/01/08 v3.1.5b (3.1.5b)
)
(/usr/local/texlive/2020/texmf-dist/tex/generic/pgf/basiclayer/pgfcoretranspare
ncy.code.tex
File: pgfcoretransparency.code.tex 2020/01/08 v3.1.5b (3.1.5b)
)
(/usr/local/texlive/2020/texmf-dist/tex/generic/pgf/basiclayer/pgfcorepatterns.
code.tex
File: pgfcorepatterns.code.tex 2020/01/08 v3.1.5b (3.1.5b)
)
(/usr/local/texlive/2020/texmf-dist/tex/generic/pgf/basiclayer/pgfcorerdf.code.
tex
File: pgfcorerdf.code.tex 2020/01/08 v3.1.5b (3.1.5b)
)))
(/usr/local/texlive/2020/texmf-dist/tex/generic/pgf/modules/pgfmoduleshapes.cod
e.tex
File: pgfmoduleshapes.code.tex 2020/01/08 v3.1.5b (3.1.5b)
\pgfnodeparttextbox=\box60
)
(/usr/local/texlive/2020/texmf-dist/tex/generic/pgf/modules/pgfmoduleplot.code.
tex
File: pgfmoduleplot.code.tex 2020/01/08 v3.1.5b (3.1.5b)
)
(/usr/local/texlive/2020/texmf-dist/tex/latex/pgf/compatibility/pgfcomp-version
-0-65.sty
Package: pgfcomp-version-0-65 2020/01/08 v3.1.5b (3.1.5b)
\pgf@nodesepstart=\dimen272
\pgf@nodesepend=\dimen273
)
(/usr/local/texlive/2020/texmf-dist/tex/latex/pgf/compatibility/pgfcomp-version
-1-18.sty
Package: pgfcomp-version-1-18 2020/01/08 v3.1.5b (3.1.5b)
))
(/usr/local/texlive/2020/texmf-dist/tex/latex/pgf/utilities/pgffor.sty
(/usr/local/texlive/2020/texmf-dist/tex/latex/pgf/utilities/pgfkeys.sty
(/usr/local/texlive/2020/texmf-dist/tex/generic/pgf/utilities/pgfkeys.code.tex)
) (/usr/local/texlive/2020/texmf-dist/tex/latex/pgf/math/pgfmath.sty
(/usr/local/texlive/2020/texmf-dist/tex/generic/pgf/math/pgfmath.code.tex))
(/usr/local/texlive/2020/texmf-dist/tex/generic/pgf/utilities/pgffor.code.tex
Package: pgffor 2020/01/08 v3.1.5b (3.1.5b)

(/usr/local/texlive/2020/texmf-dist/tex/generic/pgf/math/pgfmath.code.tex)
\pgffor@iter=\dimen274
\pgffor@skip=\dimen275
\pgffor@stack=\toks41
\pgffor@toks=\toks42
))
(/usr/local/texlive/2020/texmf-dist/tex/generic/pgf/frontendlayer/tikz/tikz.cod
e.tex
Package: tikz 2020/01/08 v3.1.5b (3.1.5b)

(/usr/local/texlive/2020/texmf-dist/tex/generic/pgf/libraries/pgflibraryplothan
dlers.code.tex
File: pgflibraryplothandlers.code.tex 2020/01/08 v3.1.5b (3.1.5b)
\pgf@plot@mark@count=\count284
\pgfplotmarksize=\dimen276
)
\tikz@lastx=\dimen277
\tikz@lasty=\dimen278
\tikz@lastxsaved=\dimen279
\tikz@lastysaved=\dimen280
\tikz@lastmovetox=\dimen281
\tikz@lastmovetoy=\dimen282
\tikzleveldistance=\dimen283
\tikzsiblingdistance=\dimen284
\tikz@figbox=\box61
\tikz@figbox@bg=\box62
\tikz@tempbox=\box63
\tikz@tempbox@bg=\box64
\tikztreelevel=\count285
\tikznumberofchildren=\count286
\tikznumberofcurrentchild=\count287
\tikz@fig@count=\count288

(/usr/local/texlive/2020/texmf-dist/tex/generic/pgf/modules/pgfmodulematrix.cod
e.tex
File: pgfmodulematrix.code.tex 2020/01/08 v3.1.5b (3.1.5b)
\pgfmatrixcurrentrow=\count289
\pgfmatrixcurrentcolumn=\count290
\pgf@matrix@numberofcolumns=\count291
)
\tikz@expandcount=\count292

(/usr/local/texlive/2020/texmf-dist/tex/generic/pgf/frontendlayer/tikz/librarie
s/tikzlibrarytopaths.code.tex
File: tikzlibrarytopaths.code.tex 2020/01/08 v3.1.5b (3.1.5b)
)))
(/usr/local/texlive/2020/texmf-dist/tex/generic/pgf/frontendlayer/tikz/librarie
s/tikzlibrarypositioning.code.tex
File: tikzlibrarypositioning.code.tex 2020/01/08 v3.1.5b (3.1.5b)
)
(/usr/local/texlive/2020/texmf-dist/tex/generic/pgf/frontendlayer/tikz/librarie
s/tikzlibraryshadows.code.tex
File: tikzlibraryshadows.code.tex 2020/01/08 v3.1.5b (3.1.5b)

(/usr/local/texlive/2020/texmf-dist/tex/generic/pgf/frontendlayer/tikz/librarie
s/tikzlibraryfadings.code.tex
File: tikzlibraryfadings.code.tex 2020/01/08 v3.1.5b (3.1.5b)

(/usr/local/texlive/2020/texmf-dist/tex/generic/pgf/libraries/pgflibraryfadings
.code.tex
File: pgflibraryfadings.code.tex 2020/01/08 v3.1.5b (3.1.5b)
)))
\c@@todonotes@numberoftodonotes=\count293
)
(/usr/local/texlive/2020/texmf-dist/tex/latex/adjustbox/adjustbox.sty
Package: adjustbox 2019/01/04 v1.2 Adjusting TeX boxes (trim, clip, ...)

(/usr/local/texlive/2020/texmf-dist/tex/latex/adjustbox/adjcalc.sty
Package: adjcalc 2012/05/16 v1.1 Provides advanced setlength with multiple back
-ends (calc, etex, pgfmath)
)
(/usr/local/texlive/2020/texmf-dist/tex/latex/adjustbox/trimclip.sty
Package: trimclip 2018/04/08 v1.1 Trim and clip general TeX material

(/usr/local/texlive/2020/texmf-dist/tex/latex/collectbox/collectbox.sty
Package: collectbox 2012/05/17 v0.4b Collect macro arguments as boxes
\collectedbox=\box65
)
\tc@llx=\dimen285
\tc@lly=\dimen286
\tc@urx=\dimen287
\tc@ury=\dimen288
Package trimclip Info: Using driver 'tc-pdftex.def'.

(/usr/local/texlive/2020/texmf-dist/tex/latex/adjustbox/tc-pdftex.def
File: tc-pdftex.def 2019/01/04 v2.2 Clipping driver for pdftex
))
\adjbox@Width=\dimen289
\adjbox@Height=\dimen290
\adjbox@Depth=\dimen291
\adjbox@Totalheight=\dimen292
\adjbox@pwidth=\dimen293
\adjbox@pheight=\dimen294
\adjbox@pdepth=\dimen295
\adjbox@ptotalheight=\dimen296

(/usr/local/texlive/2020/texmf-dist/tex/latex/ifoddpage/ifoddpage.sty
Package: ifoddpage 2016/04/23 v1.1 Conditionals for odd/even page detection
\c@checkoddpage=\count294
)
(/usr/local/texlive/2020/texmf-dist/tex/latex/varwidth/varwidth.sty
Package: varwidth 2009/03/30 ver 0.92;  Variable-width minipages
\@vwid@box=\box66
\sift@deathcycles=\count295
\@vwid@loff=\dimen297
\@vwid@roff=\dimen298
))
(/usr/local/texlive/2020/texmf-dist/tex/latex/enumitem/enumitem.sty
Package: enumitem 2019/06/20 v3.9 Customized lists
\labelindent=\skip75
\enit@outerparindent=\dimen299
\enit@toks=\toks43
\enit@inbox=\box67
\enit@count@id=\count296
\enitdp@description=\count297
)
(/usr/local/texlive/2020/texmf-dist/tex/latex/mhchem/mhchem.sty
Package: mhchem 2018/06/22 v4.08 for typesetting chemical formulae

(/usr/local/texlive/2020/texmf-dist/tex/latex/l3kernel/expl3.sty
Package: expl3 2020-03-06 L3 programming layer (loader) 

(/usr/local/texlive/2020/texmf-dist/tex/latex/l3backend/l3backend-pdfmode.def
File: l3backend-pdfmode.def 2020-03-12 L3 backend support: PDF mode
\l__kernel_color_stack_int=\count298
\l__pdf_internal_box=\box68
)) (/usr/local/texlive/2020/texmf-dist/tex/latex/l3packages/l3keys2e/l3keys2e.s
ty
Package: l3keys2e 2020-03-06 LaTeX2e option processing using LaTeX3 keys
) (/usr/local/texlive/2020/texmf-dist/tex/latex/chemgreek/chemgreek.sty
(/usr/local/texlive/2020/texmf-dist/tex/latex/l3packages/xparse/xparse.sty
Package: xparse 2020-03-06 L3 Experimental document command parser
\l__xparse_current_arg_int=\count299
\g__xparse_grabber_int=\count300
\l__xparse_m_args_int=\count301
\l__xparse_v_nesting_int=\count302
)
Package: chemgreek 2020/01/16 v1.1a interface for upright Greek letters for use
 in chemistry (CN)
\l__chemgreek_tmpa_int=\count303
\g__chemgreek_tmpa_int=\count304
)
\l__mhchem_ce_distanceFromLastComma_int=\count305
\__mhchem_arrow_extPgfLength_skip=\skip76
\mhchem@minispace@tmp=\skip77
\mhchem@minibackspace@tmp=\skip78
\mhchem@bondwidth=\skip79
\mhchem@bondheight=\skip80
\mhchem@smallbondwidth@tmpA=\skip81
\mhchem@smallbondwidth@tmpB=\skip82
\mhchem@smallbondwidth=\skip83
\mhchem@bondtmp@minussidebearingleft=\skip84
\mhchem@bondtmp@minussidebearingright=\skip85
\l__mhchem_option_version_int=\count306
\mhchem@option@minusmathsidebearingleft=\dimen300
\mhchem@option@minusmathsidebearingright=\dimen301
\mhchem@option@minustextsidebearingleft=\dimen302
\mhchem@option@minustextsidebearingright=\dimen303
)
(/usr/local/texlive/2020/texmf-dist/tex/latex/pdfpages/pdfpages.sty
Package: pdfpages 2020/01/28 v0.5q Insert pages of external PDF documents (AM)

(/usr/local/texlive/2020/texmf-dist/tex/latex/eso-pic/eso-pic.sty
Package: eso-pic 2018/04/12 v2.0h eso-pic (RN)

(/usr/local/texlive/2020/texmf-dist/tex/generic/atbegshi/atbegshi.sty
Package: atbegshi 2019/12/05 v1.19 At begin shipout hook (HO)

(/usr/local/texlive/2020/texmf-dist/tex/generic/infwarerr/infwarerr.sty
Package: infwarerr 2019/12/03 v1.5 Providing info/warning/error messages (HO)
)
(/usr/local/texlive/2020/texmf-dist/tex/generic/ltxcmds/ltxcmds.sty
Package: ltxcmds 2019/12/15 v1.24 LaTeX kernel commands for general use (HO)
)))
\AM@pagewidth=\dimen304
\AM@pageheight=\dimen305

(/usr/local/texlive/2020/texmf-dist/tex/latex/pdfpages/pppdftex.def
File: pppdftex.def 2020/01/28 v0.5q Pdfpages driver for pdfTeX (AM)
)
\AM@pagebox=\box69
\AM@global@opts=\toks44
\AM@pagecnt=\count307
\AM@toc@title=\toks45
\c@AM@survey=\count308
\AM@templatesizebox=\box70
)
(/usr/local/texlive/2020/texmf-dist/tex/latex/siunitx/siunitx.sty
Package: siunitx 2020/02/25 v2.8b A comprehensive (SI) units package

(/usr/local/texlive/2020/texmf-dist/tex/latex/tools/array.sty
Package: array 2019/08/31 v2.4l Tabular extension package (FMi)
\col@sep=\dimen306
\ar@mcellbox=\box71
\extrarowheight=\dimen307
\NC@list=\toks46
\extratabsurround=\skip86
\backup@length=\skip87
\ar@cellbox=\box72
)
\l__siunitx_tmp_box=\box73
\l__siunitx_tmp_dim=\dimen308
\l__siunitx_tmp_int=\count309
\l__siunitx_number_mantissa_length_int=\count310
\l__siunitx_number_uncert_length_int=\count311
\l__siunitx_round_int=\count312
\l__siunitx_process_decimal_int=\count313
\l__siunitx_process_uncertainty_int=\count314
\l__siunitx_process_fixed_int=\count315
\l__siunitx_process_integer_min_int=\count316
\l__siunitx_process_precision_int=\count317
\l__siunitx_group_min_int=\count318
\l__siunitx_angle_marker_box=\box74
\l__siunitx_angle_unit_box=\box75
\l__siunitx_angle_marker_dim=\dimen309
\l__siunitx_angle_unit_dim=\dimen310
\l__siunitx_unit_int=\count319
\l__siunitx_unit_denominator_int=\count320
\l__siunitx_unit_numerator_int=\count321
\l__siunitx_unit_prefix_int=\count322
\l__siunitx_unit_prefix_base_int=\count323
\l__siunitx_unit_prefix_gram_int=\count324
\l__siunitx_number_product_int=\count325
\c__siunitx_one_fill_skip=\skip88
\l__siunitx_table_unit_align_skip=\skip89
\l__siunitx_table_exponent_dim=\dimen311
\l__siunitx_table_integer_dim=\dimen312
\l__siunitx_table_mantissa_dim=\dimen313
\l__siunitx_table_marker_dim=\dimen314
\l__siunitx_table_result_dim=\dimen315
\l__siunitx_table_uncert_dim=\dimen316
\l__siunitx_table_fill_pre_dim=\dimen317
\l__siunitx_table_fill_post_dim=\dimen318
\l__siunitx_table_fill_mid_dim=\dimen319
\l__siunitx_table_pre_box=\box76
\l__siunitx_table_post_box=\box77
\l__siunitx_table_mantissa_box=\box78
\l__siunitx_table_result_box=\box79
\l__siunitx_table_number_align_skip=\skip90
\l__siunitx_table_text_align_skip=\skip91

(/usr/local/texlive/2020/texmf-dist/tex/latex/translator/translator.sty
Package: translator 2019-05-31 v1.12a Easy translation of strings in LaTeX
))
\c@mysection=\count326
\c@mysubsection=\count327

(./Extended Data Equations.aux)
\openout1 = `"Extended Data Equations.aux"'.

LaTeX Font Info:    Checking defaults for OML/cmm/m/it on input line 65.
LaTeX Font Info:    ... okay on input line 65.
LaTeX Font Info:    Checking defaults for OMS/cmsy/m/n on input line 65.
LaTeX Font Info:    ... okay on input line 65.
LaTeX Font Info:    Checking defaults for OT1/cmr/m/n on input line 65.
LaTeX Font Info:    ... okay on input line 65.
LaTeX Font Info:    Checking defaults for T1/cmr/m/n on input line 65.
LaTeX Font Info:    ... okay on input line 65.
LaTeX Font Info:    Checking defaults for TS1/cmr/m/n on input line 65.
LaTeX Font Info:    ... okay on input line 65.
LaTeX Font Info:    Checking defaults for OMX/cmex/m/n on input line 65.
LaTeX Font Info:    ... okay on input line 65.
LaTeX Font Info:    Checking defaults for U/cmr/m/n on input line 65.
LaTeX Font Info:    ... okay on input line 65.

*geometry* driver: auto-detecting
*geometry* detected driver: pdftex
*geometry* verbose mode - [ preamble ] result:
* driver: pdftex
* paper: custom
* layout: <same size as paper>
* layoutoffset:(h,v)=(0.0pt,0.0pt)
* modes: 
* h-part:(L,W,R)=(56.9055pt, 472.03123pt, 85.35826pt)
* v-part:(T,H,B)=(85.35826pt, 652.70622pt, 56.9055pt)
* \paperwidth=614.295pt
* \paperheight=794.96999pt
* \textwidth=472.03123pt
* \textheight=652.70622pt
* \oddsidemargin=-15.36449pt
* \evensidemargin=-15.36449pt
* \topmargin=-23.91173pt
* \headheight=12.0pt
* \headsep=25.0pt
* \topskip=10.0pt
* \footskip=30.0pt
* \marginparwidth=57.0pt
* \marginparsep=11.0pt
* \columnsep=10.0pt
* \skip\footins=9.0pt plus 4.0pt minus 2.0pt
* \hoffset=0.0pt
* \voffset=0.0pt
* \mag=1000
* \@twocolumnfalse
* \@twosidefalse
* \@mparswitchfalse
* \@reversemarginfalse
* (1in=72.27pt=25.4mm, 1cm=28.453pt)

(/usr/local/texlive/2020/texmf-dist/tex/context/base/mkii/supp-pdf.mkii
[Loading MPS to PDF converter (version 2006.09.02).]
\scratchcounter=\count328
\scratchdimen=\dimen320
\scratchbox=\box80
\nofMPsegments=\count329
\nofMParguments=\count330
\everyMPshowfont=\toks47
\MPscratchCnt=\count331
\MPscratchDim=\dimen321
\MPnumerator=\count332
\makeMPintoPDFobject=\count333
\everyMPtoPDFconversion=\toks48
) (/usr/local/texlive/2020/texmf-dist/tex/latex/epstopdf-pkg/epstopdf-base.sty
Package: epstopdf-base 2020-01-24 v2.11 Base part for package epstopdf
Package epstopdf-base Info: Redefining graphics rule for `.eps' on input line 4
85.

(/usr/local/texlive/2020/texmf-dist/tex/latex/latexconfig/epstopdf-sys.cfg
File: epstopdf-sys.cfg 2010/07/13 v1.3 Configuration of (r)epstopdf for TeX Liv
e
))
Package caption Info: Begin \AtBeginDocument code.
Package caption Info: subfigure package is loaded.
Package caption Info: wrapfig package is loaded.
Package caption Info: End \AtBeginDocument code.

ABD: EveryShipout initializing macros

Package chemgreek Info: Activating mapping `default' on line 65.

\AtBeginShipoutBox=\box81

(/usr/local/texlive/2020/texmf-dist/tex/latex/pdflscape/pdflscape.sty
Package: pdflscape 2019/12/05 v0.12 Display of landscape pages in PDF (HO)

(/usr/local/texlive/2020/texmf-dist/tex/latex/graphics/lscape.sty
Package: lscape 2000/10/22 v3.01 Landscape Pages (DPC)
)
Package pdflscape Info: Auto-detected driver: pdftex on input line 81.
)
(/usr/local/texlive/2020/texmf-dist/tex/latex/translator/translator-basic-dicti
onary-English.dict
Dictionary: translator-basic-dictionary, Language: English 
)
(/usr/local/texlive/2020/texmf-dist/tex/latex/siunitx/siunitx-abbreviations.cfg
File: siunitx-abbreviations.cfg 2017/11/26 v2.7k siunitx: Abbreviated units
)
LaTeX Font Info:    Trying to load font information for U+msa on input line 65.

 (/usr/local/texlive/2020/texmf-dist/tex/latex/amsfonts/umsa.fd
File: umsa.fd 2013/01/14 v3.01 AMS symbols A
)
LaTeX Font Info:    Trying to load font information for U+msb on input line 65.


(/usr/local/texlive/2020/texmf-dist/tex/latex/amsfonts/umsb.fd
File: umsb.fd 2013/01/14 v3.01 AMS symbols B
)
LaTeX Font Info:    Trying to load font information for U+wasy on input line 65
.

(/usr/local/texlive/2020/texmf-dist/tex/latex/wasysym/uwasy.fd
File: uwasy.fd 2020/01/19 v2.4 Wasy-2 symbol font definitions
) [1

{/usr/local/texlive/2020/texmf-var/fonts/map/pdftex/updmap/pdftex.map}] [2] [3]
 [4]
Underfull \hbox (badness 10000) in paragraph at lines 220--221

 []


LaTeX Warning: Command \textellipsis invalid in math mode on input line 221.


Underfull \hbox (badness 10000) in paragraph at lines 221--222

 []


Underfull \hbox (badness 10000) in paragraph at lines 222--223

 []

[5]
Underfull \hbox (badness 10000) in paragraph at lines 223--224

 []


Underfull \hbox (badness 10000) in paragraph at lines 240--241

 []


Underfull \hbox (badness 10000) in paragraph at lines 242--244

 []

[6] [7] [8] [9] [10]

Package caption Warning: Unused \captionsetup[figure] on input line 36.
See the caption package documentation for explanation.

[11]

! LaTeX Error: \begin{onehalfspace} on input line 67 ended by \end{document}.

See the LaTeX manual or LaTeX Companion for explanation.
Type  H <return>  for immediate help.
 ...                                              
                                                  
l.500 \end{document}
                    
Your command was ignored.
Type  I <command> <return>  to replace it with another command,
or  <return>  to continue without it.

(./Extended Data Equations.aux) )
(\end occurred inside a group at level 2)

### semi simple group (level 2) entered at line 67 (\begingroup)
### semi simple group (level 1) entered at line 67 (\begingroup)
### bottom level 
Here is how much of TeX's memory you used:
 22745 strings out of 480608
 455198 string characters out of 5903631
 705234 words of memory out of 5000000
 38166 multiletter control sequences out of 15000+600000
 555376 words of font info for 88 fonts, out of 8000000 for 9000
 1141 hyphenation exceptions out of 8191
 68i,19n,83p,981b,1100s stack positions out of 5000i,500n,10000p,200000b,80000s
{/usr/local/texlive/2020/texmf-dist/fonts/enc/dvips/cm-super/cm
-super-t1.enc}{/usr/local/texlive/2020/texmf-dist/fonts/enc/dvips/cm-super/cm-s
uper-ts1.enc}</usr/local/texlive/2020/texmf-dist/fonts/type1/public/amsfonts/cm
/cmex10.pfb></usr/local/texlive/2020/texmf-dist/fonts/type1/public/amsfonts/cme
xtra/cmex7.pfb></usr/local/texlive/2020/texmf-dist/fonts/type1/public/amsfonts/
cm/cmmi10.pfb></usr/local/texlive/2020/texmf-dist/fonts/type1/public/amsfonts/c
m/cmmi5.pfb></usr/local/texlive/2020/texmf-dist/fonts/type1/public/amsfonts/cm/
cmmi7.pfb></usr/local/texlive/2020/texmf-dist/fonts/type1/public/amsfonts/cm/cm
r10.pfb></usr/local/texlive/2020/texmf-dist/fonts/type1/public/amsfonts/cm/cmr5
.pfb></usr/local/texlive/2020/texmf-dist/fonts/type1/public/amsfonts/cm/cmr7.pf
b></usr/local/texlive/2020/texmf-dist/fonts/type1/public/amsfonts/cm/cmsy10.pfb
></usr/local/texlive/2020/texmf-dist/fonts/type1/public/amsfonts/cm/cmsy5.pfb><
/usr/local/texlive/2020/texmf-dist/fonts/type1/public/amsfonts/cm/cmsy7.pfb></u
sr/local/texlive/2020/texmf-dist/fonts/type1/public/cm-super/sfbx1200.pfb></usr
/local/texlive/2020/texmf-dist/fonts/type1/public/cm-super/sfbx1440.pfb></usr/l
ocal/texlive/2020/texmf-dist/fonts/type1/public/cm-super/sfcc1000.pfb></usr/loc
al/texlive/2020/texmf-dist/fonts/type1/public/cm-super/sfrm1000.pfb></usr/local
/texlive/2020/texmf-dist/fonts/type1/public/cm-super/sfrm1200.pfb></usr/local/t
exlive/2020/texmf-dist/fonts/type1/public/cm-super/sfti1000.pfb></usr/local/tex
live/2020/texmf-dist/fonts/type1/public/cm-super/sfxc1728.pfb>
Output written on "Extended Data Equations.pdf" (11 pages, 248902 bytes).
PDF statistics:
 145 PDF objects out of 1000 (max. 8388607)
 97 compressed objects within 1 object stream
 0 named destinations out of 1000 (max. 500000)
 109 words of extra memory for PDF output out of 10000 (max. 10000000)
